# Supplementary material for: The impact of comorbidity status in COVID-19 vaccines effectiveness before and after SARS-CoV-2 omicron variant in northeastern Mexico: a retrospective multi-hospital study
Source: Front Public Health. 2024 Jun 12;12:1402527. doi: 10.3389/fpubh.2024.1402527 (PMC11199416; doi:10.3389/fpubh.2024.1402527)
Supplement: Supplementary file 1 [file Data_Sheet_1.ZIP]

Archive with 28 entries (28 files):
- Table S10.docx
- __MACOSX/._Table S10.docx
- Table S4.docx
- __MACOSX/._Table S4.docx
- Table S5.docx
- __MACOSX/._Table S5.docx
- Table S14.docx
- __MACOSX/._Table S14.docx
- Table S6.docx
- __MACOSX/._Table S6.docx
- Table S2.docx
- __MACOSX/._Table S2.docx
- Table S11.docx
- __MACOSX/._Table S11.docx
- Table S3.docx
- __MACOSX/._Table S3.docx
- Table S12.docx
- __MACOSX/._Table S12.docx
- Table S9.docx
- __MACOSX/._Table S9.docx
- Table S8.docx
- __MACOSX/._Table S8.docx
- Table S7.docx
- __MACOSX/._Table S7.docx
- Table S1.docx
- __MACOSX/._Table S1.docx
- Table S13.docx
- __MACOSX/._Table S13.docx
